# Supplementary material for: Increased host diversity limits bacterial generalism but may promote microbe-microbe interactions
Source: ISME Commun. 2025 Aug 23;5(1):ycaf146. doi: 10.1093/ismeco/ycaf146 (PMC12448418; doi:10.1093/ismeco/ycaf146)
Supplement: TableS1_May_ycaf146 [file tables1_may_ycaf146.zip]

Archive with 1 entries (1 files):
- TableS1_May_ycaf146.csv
