# Supplementary material for: Increased host diversity limits bacterial generalism but may promote microbe-microbe interactions
Source: ISME Commun. 2025 Aug 23;5(1):ycaf146. doi: 10.1093/ismeco/ycaf146 (PMC12448418; doi:10.1093/ismeco/ycaf146)
Supplement: TableS1_May_ycaf146 [file tables1_may_ycaf146.zip › TableS1_May_ycaf146.csv]

sample.name	UMMZ.ID	locality	order	family	genus	species	lat	long	year	month	day	NCBI accession
Anca1-6-14	NA	Georgia	Sauria	Dactyloidae	Anolis	carolinensis	32.4356	-81.8171	2018	9	24	SAMN48586158	Anca1-6-14
Anca2-9-24	NA	Georgia	Sauria	Dactyloidae	Anolis	carolinensis	32.4356	-81.8171	2018	9	25	SAMN48586159	Anca2-9-24
Anca3-9-24	NA	Georgia	Sauria	Dactyloidae	Anolis	carolinensis	32.4356	-81.8171	2018	9	26	SAMN48586160	Anca3-9-24
Ansa1-6-17	NA	Georgia	Sauria	Dactyloidae	Anolis	sagrei	32.4232	-81.7961	2017	6	18	SAMN48586161	Ansa1-6-17
Coco1-6-5	NA	Georgia	Ophidia	Colubridae	Coluber	constrictor	32.3425	-80.8389	2018	6	5	SAMN48586162	Coco1-6-5
Coco2-6-5	NA	Georgia	Ophidia	Colubridae	Coluber	constrictor	32.3425	-80.8389	2018	6	5	SAMN48586163	Coco2-6-5
Coco3-6-5	NA	Georgia	Ophidia	Colubridae	Coluber	constrictor	32.3425	-80.8389	2018	6	5	SAMN48586164	Coco3-6-5
Crho3-6-8	NA	Georgia	Ophidia	Vipiridae	Crotalus	horridus	32.6487	-81.8407	2018	6	8	SAMN48586165	Crho3-6-8
Dipa2-6-14	NA	Georgia	Ophidia	Dipsadinae	Diadophis	punctatus	37.3758	-80.5231	2018	6	14	SAMN48586166	Dipa2-6-14
Lage1-6-5	NA	Georgia	Ophidia	Colubridae	Lampropeltis	getula	32.6487	-81.8407	2018	6	5	SAMN48586167	Lage1-6-5
Mafl1-5-20	NA	Georgia	Ophidia	Colubridae	Masticophis	flagellum	33.0601	-81.6168	2018	2	26	SAMN48586168	Mafl1-5-20
Nefa2-6-5	NA	Georgia	Ophidia	Natricinae	Nerodia	fasciata	32.3425	-80.8389	2018	6	5	SAMN48586169	Nefa2-6-5
Nefa3-6-5	NA	Georgia	Ophidia	Natricinae	Nerodia	fasciata	32.3425	-80.8389	2018	6	5	SAMN48586170	Nefa3-6-5
Neta1-6-5	NA	Georgia	Ophidia	Natricinae	Nerodia	taxispilota	32.6487	-81.8407	2018	6	5	SAMN48586171	Neta1-6-5
Opae1-6-5	NA	Georgia	Ophidia	Colubridae	Opheodrys	aestivus	32.3425	-80.8389	2018	6	5	SAMN48586172	Opae1-6-5
Opve1-6-5	NA	Georgia	Ophidia	Colubridae	Opheodrys	ventralis	32.3425	-80.8389	2018	6	5	SAMN48586173	Opve1-6-5
Pagu3	NA	Georgia	Ophidia	Colubridae	Pantherophis	guttatus	33.0735	-81.6328	2018	5	26	SAMN48586174	Pagu3
Plin1	NA	Georgia	Sauria	Scinciade	Plestiodon	inexpectatus	32.3425	-80.8389	2018	6	5	SAMN48586175	Plin1
Plin2	NA	Georgia	Sauria	Scinciade	Plestiodon	inexpectatus	32.3425	-80.8389	2018	6	5	SAMN48586176	Plin2
RAB-1275	246792	Peru wet forest	Ophidia	Dipsadinae	Dipsas	catesbyi	-12.570259	-70.081684	2016	11	30	SAMN48586177	RAB-1275
RAB-1276	MUSM	Peru wet forest	Ophidia	Dipsadinae	Helicops	angulatus						SAMN48586178	RAB-1276
RAB-1277	MUSM	Peru wet forest	Sauria	Gymnopthalmidae	Ptychoglossus	brevifrontalis						SAMN48586179	RAB-1277
RAB-1278	248368	Peru wet forest	Ophidia	Vipiridae	Bothrops	brazili	-12.57059	-70.09869	2016	12	1	SAMN48586180	RAB-1278
RAB-1279	246741	Peru wet forest	Sauria	Gymnopthalmidae	Iphisa	elegans	-12.570259	-70.081684	2016	12	1	SAMN48586181	RAB-1279
RAB-1280	MUSM	Peru wet forest	Sauria	Dactyloidae	Anolis	punctatus						SAMN48586182	RAB-1280
RAB-1281	246764	Peru wet forest	Sauria	Gymnopthalmidae	Ptychoglossus	brevifrontalis	-12.570259	-70.081684	2016	11	30	SAMN48586183	RAB-1281
RAB-1318	246832	Peru wet forest	Ophidia	Dipsadinae	Oxyrhopus	melanogenys	-12.570259	-70.081684	2016	12	1	SAMN48586184	RAB-1318
RAB-1319	MUSM	Peru wet forest	Ophidia	Colubridae	Dendrophidion	dendrophis						SAMN48586185	RAB-1319
RAB-1320	MUSM	Peru wet forest	Ophidia	Dipsadinae	Atractus	flammigerus						SAMN48586186	RAB-1320
RAB-1321	MUSM	Peru wet forest	Ophidia	Dipsadinae	Oxyrhopus	melanogenys						SAMN48586187	RAB-1321
RAB-1322	246833	Peru wet forest	Ophidia	Dipsadinae	Oxyrhopus	melanogenys	-12.570259	-70.081684	2016	12	1	SAMN48586188	RAB-1322
RAB-1323	MUSM	Peru wet forest	Ophidia	Colubridae	Dendrophidion	dendrophis						SAMN48586189	RAB-1323
RAB-1324	246665	Peru wet forest	Sauria	Gekkonidae	Thecadactylus	solimoensis	-12.570259	-70.081684	2016	12	2	SAMN48586190	RAB-1324
RAB-1325	246666	Peru wet forest	Sauria	Gekkonidae	Thecadactylus	solimoensis	-12.570259	-70.081684	2016	12	2	SAMN48586191	RAB-1325
RAB-1326	246667	Peru wet forest	Sauria	Gekkonidae	Thecadactylus	solimoensis	-12.570259	-70.081684	2016	12	2	SAMN48586192	RAB-1326
RAB-1329	MUSM	Peru wet forest	Sauria	Dactyloidae	Anolis	nitens						SAMN48586193	RAB-1329
RAB-1330	MUSM	Peru wet forest	Sauria	Gymnopthalmidae	Alopoglossus	angulatus						SAMN48586194	RAB-1330
RAB-1333	MUSM	Peru wet forest	Sauria	Dactyloidae	Anolis	fuscoauratus						SAMN48586195	RAB-1333
RAB-1336	246691	Peru wet forest	Sauria	Dactyloidae	Anolis	punctatus	-12.570259	-70.081684	2016	12	2	SAMN48586196	RAB-1336
RAB-1341	246648	Peru wet forest	Sauria	Gekkonidae	Gonatodes	humeralis	-12.570259	-70.081684	2016	12	1	SAMN48586197	RAB-1341
RAB-1343	246713	Peru wet forest	Sauria	Gymnopthalmidae	Alopoglossus	angulatus	-12.570259	-70.081684	2016	12	4	SAMN48586198	RAB-1343
RAB-1345	MUSM	Peru wet forest	Ophidia	Dipsadinae	Imantodes	lentiferus						SAMN48586199	RAB-1345
RAB-1347	246825	Peru wet forest	Ophidia	Dipsadinae	Erythrolamprus	sp	-12.570259	-70.081684	2016	12	4	SAMN48586200	RAB-1347
RAB-1348	MUSM	Peru wet forest	Ophidia	Colubridae	Chironius	fuscus						SAMN48586201	RAB-1348
RAB-1349	248360	Peru wet forest	Ophidia	Colubridae	Chironius	scurrulus	-12.57059	-70.09869	2016	12	4	SAMN48586202	RAB-1349
RAB-1350	246727	Peru wet forest	Sauria	Gymnopthalmidae	Bachia	dorbignyi	-12.570259	-70.081684	2016	12	5	SAMN48586203	RAB-1350
RAB-1353	MUSM	Peru wet forest	Sauria	Tropiduridae	Plica	umbra						SAMN48586204	RAB-1353
RAB-1354	246788	Peru wet forest	Ophidia	Colubridae	Chironius	multiventris	-12.570259	-70.081684	2016	12	4	SAMN48586205	RAB-1354
RAB-1362	MUSM	Peru wet forest	Sauria	Tropiduridae	Plica	umbra						SAMN48586206	RAB-1362
RAB-1367	246844	Peru wet forest	Ophidia	Dipsadinae	Taeniophallus	occipitalis	-12.570259	-70.081684	2016	12	7	SAMN48586207	RAB-1367
RAB-1369	MUSM	Peru wet forest	Ophidia	Dipsadinae	Leptodeira	annulata						SAMN48586208	RAB-1369
RAB-1370	MUSM	Peru wet forest	Ophidia	Dipsadinae	Imantodes	cenchoa						SAMN48586209	RAB-1370
RAB-1372	246770	Peru wet forest	Sauria	Tropiduridae	Plica	plica	-12.570259	-70.081684	2016	12	7	SAMN48586210	RAB-1372
RAB-1373	246814	Peru wet forest	Ophidia	Dipsadinae	Imantodes	cenchoa	-12.570259	-70.081684	2016	12	7	SAMN48586211	RAB-1373
RAB-1374	MUSM	Peru wet forest	Ophidia	Dipsadinae	Imantodes	cenchoa						SAMN48586212	RAB-1374
RAB-1375	246778	Peru wet forest	Ophidia	Dipsadinae	Atractus	sp	-12.570259	-70.081684	2016	12	7	SAMN48586213	RAB-1375
RAB-1376	MUSM	Peru wet forest	Ophidia	Dipsadinae	Drepanoides	anomalus						SAMN48586214	RAB-1376
RAB-1381	MUSM	Peru wet forest	Sauria	Gekkonidae	Gonatodes	hasemani						SAMN48586215	RAB-1381
RAB-1382	246865	Peru wet forest	Ophidia	Vipiridae	Bothriopsis	bilineata	-12.570259	-70.081684	2016	12	8	SAMN48586216	RAB-1382
RAB-1391	246732	Peru wet forest	Sauria	Gymnopthalmidae	Cercosaura	argulus	-12.570259	-70.081684	2016	12	10	SAMN48586217	RAB-1391
RAB-1392	246782	Peru wet forest	Ophidia	Dipsadinae	Atractus	flammigerus	-12.570259	-70.081684	2016	12	10	SAMN48586218	RAB-1392
RAB-1393	MUSM	Peru wet forest	Sauria	Tropiduridae	Plica	umbra						SAMN48586219	RAB-1393
RAB-1394	MUSM	Peru wet forest	Sauria	Gymnopthalmidae	Iphisa	elegans						SAMN48586220	RAB-1394
RAB-1395	MUSM	Peru wet forest	Ophidia	Dipsadinae	Drepanoides	anomalus						SAMN48586221	RAB-1395
RAB-1396	246796	Peru wet forest	Ophidia	Colubridae	Drymobius	rhombifer	-12.570259	-70.081684	2016	12	10	SAMN48586222	RAB-1396
RAB-1400	246864	Peru wet forest	Ophidia	Typhlopidae	Typhlops	reticulatus	-12.570259	-70.081684	2016	12	10	SAMN48586223	RAB-1400
RAB-1401	246799	Peru wet forest	Ophidia	Colubridae	Drymoluber	dichrous	-12.570259	-70.081684	2016	12	10	SAMN48586224	RAB-1401
RAB-1412	246797	Peru wet forest	Ophidia	Colubridae	Drymobius	rhombifer	-12.570259	-70.081684	2016	12	12	SAMN48586225	RAB-1412
RAB-1418	246721	Peru wet forest	Ophidia	Teiidae	Ameiva	ameiva	-12.570259	-70.081684	2016	12	13	SAMN48586226	RAB-1418
RAB-3019	247121	Nicaragua highlands	Ophidia	Colubridae	Scaphiodontophis	annulatus	13.72662	-86.37499	2018	5	17	SAMN48586227	RAB-3019
RAB-3020	247190	Nicaragua highlands	Sauria	Scinciade	Sphenomorphus	cherriei	13.74093	-86.37825	2018	5	18	SAMN48586228	RAB-3020
RAB-3021	247191	Nicaragua highlands	Sauria	Scinciade	Sphenomorphus	cherriei	13.7428	-86.3791	2018	5	18	SAMN48586229	RAB-3021
RAB-3022	247109	Nicaragua highlands	Ophidia	Dipsadinae	Ninia	sebai	13.74028	-86.37851	2018	5	18	SAMN48586230	RAB-3022
RAB-3023	247110	Nicaragua highlands	Ophidia	Dipsadinae	Ninia	sebai	13.74008	-86.37814	2018	5	18	SAMN48586231	RAB-3023
RAB-3025	247122	Nicaragua highlands	Ophidia	Colubridae	Scaphiodontophis	annulatus	13.74277	-86.37907	2018	5	18	SAMN48586232	RAB-3025
RAB-3026	247170	Nicaragua highlands	Sauria	Dactyloidae	Anolis	dariensis	13.74164	-86.38115	2018	5	18	SAMN48586233	RAB-3026
RAB-3027	247117	Nicaragua highlands	Ophidia	Dipsadinae	Rhadinaea	kinkelini	13.74523	-86.37877	2018	5	18	SAMN48586234	RAB-3027
RAB-3028	247171	Nicaragua highlands	Sauria	Dactyloidae	Anolis	dariensis	13.74028	-86.37851	2018	5	18	SAMN48586235	RAB-3028
RAB-3029	247193	Nicaragua highlands	Sauria	Teiidae	Ameiva	undulata	13.74022	-86.37814	2018	5	18	SAMN48586236	RAB-3029
RAB-3035	247118	Nicaragua highlands	Ophidia	Dipsadinae	Rhadinaea	kinkelini	13.74307	-86.38142	2018	5	19	SAMN48586237	RAB-3035
RAB-3036	247156	Nicaragua highlands	Sauria	Phrynosomatidae	Sceloporus	malachiticus	13.74752	-86.38119	2018	5	19	SAMN48586238	RAB-3036
RAB-3037	247126	Nicaragua highlands	Ophidia	Colubridae	Stenorrhina	degenharti	13.74666	-86.38083	2018	5	19	SAMN48586239	RAB-3037
RAB-3039	247161	Nicaragua highlands	Sauria	Phrynosomatidae	Sceloporus	variabilis	NA	NA	2018	5	21	SAMN48586240	RAB-3039
RAB-3040	247179	Nicaragua highlands	Sauria	Dactyloidae	Anolis	quaggulus	NA	NA	2018	5	21	SAMN48586241	RAB-3040
RAB-3041	247157	Nicaragua highlands	Sauria	Phrynosomatidae	Sceloporus	malachiticus	NA	NA	2018	5	21	SAMN48586242	RAB-3041
RAB-3042	247187	Nicaragua highlands	Sauria	Dactyloidae	Anolis	tropidonotus	NA	NA	2018	5	21	SAMN48586243	RAB-3042
RAB-3043	247196	Nicaragua highlands	Sauria	Teiidae	Ameiva	undulata	NA	NA	2018	5	21	SAMN48586244	RAB-3043
RAB-3052	247136	Nicaragua highlands	Ophidia	Vipiridae	Atropoides	indomitus	NA	NA	2018	5	22	SAMN48586245	RAB-3052
RAB-3053	247142	Nicaragua highlands	Ophidia	Elapidae	Micrurus	nigrocinctus	13.70566	-86.36117	2018	5	23	SAMN48586246	RAB-3053
RAB-3055	247188	Nicaragua highlands	Sauria	Dactyloidae	Anolis	tropidonotus	NA	NA	2018	5	23	SAMN48586247	RAB-3055
RAB-3069	247107	Nicaragua highlands	Ophidia	Dipsadinae	Ninia	maculata	13.7517	-86.38906	2018	5	24	SAMN48586248	RAB-3069
RAB-3070	247203	Nicaragua highlands	Sauria	Teiidae	Aspidoscelis	motaguae	NA	NA	2018	5	25	SAMN48586249	RAB-3070
RAB-3072	247084	Nicaragua dry forest	Ophidia	Dipsadinae	Conophis	lineatus	13.68444	-86.36581	2018	5	25	SAMN48586250	RAB-3072
RAB-3074	247119	Nicaragua dry forest	Ophidia	Dipsadinae	Rhadinaea	kinkelini	NA	NA	2018	5	25	SAMN48586251	RAB-3074
RAB-3076	247180	Nicaragua dry forest	Sauria	Dactyloidae	Anolis	quaggulus	NA	NA	2018	5	25	SAMN48586252	RAB-3076
RAB-3078	247129	Nicaragua dry forest	Ophidia	Colubridae	Trimorphodon	quadruplex	NA	NA	2018	5	27	SAMN48586253	RAB-3078
RAB-3079	247116	Nicaragua dry forest	Ophidia	Colubridae	Oxybelis	fulgidus	12.42769	-86.66082	2018	5	27	SAMN48586254	RAB-3079
RAB-3080	247096	Nicaragua dry forest	Ophidia	Dipsadinae	Leptodeira	nigrofasciata	12.4281	-86.66129	2018	5	27	SAMN48586255	RAB-3080
RAB-3081	247149	Nicaragua dry forest	Sauria	Gekkonidae	Coleonyx	mitratus	12.42758	-86.66087	2018	5	27	SAMN48586256	RAB-3081
RAB-3083	247159	Nicaragua dry forest	Sauria	Phrynosomatidae	Sceloporus	squamosus	NA	NA	2018	5	27	SAMN48586257	RAB-3083
RAB-3084	247150	Nicaragua dry forest	Sauria	Gekkonidae	Coleonyx	mitratus	12.4276	-86.66082	2018	5	27	SAMN48586258	RAB-3084
RAB-3085	247130	Nicaragua dry forest	Ophidia	Colubridae	Trimorphodon	quadruplex	12.42758	-86.66087	2018	5	27	SAMN48586259	RAB-3085
RAB-3086	247169	Nicaragua dry forest	Sauria	Dactyloidae	Anolis	cupreus	12.42761	-86.66156	2018	5	27	SAMN48586260	RAB-3086
RAB-3087	247085	Nicaragua dry forest	Ophidia	Dipsadinae	Conophis	lineatus	12.4281	-86.66129	2018	5	27	SAMN48586261	RAB-3087
RAB-3091	247184	Nicaragua dry forest	Sauria	Dactyloidae	Anolis	sericeus	12.42856	-86.66312	2018	5	28	SAMN48586262	RAB-3091
RAB-3092	247185	Nicaragua dry forest	Sauria	Dactyloidae	Anolis	sericeus	12.42856	-86.66312	2018	5	28	SAMN48586263	RAB-3092
RAB-3093	247088	Nicaragua dry forest	Ophidia	Dipsadinae	Enulius	flavitorques	12.42896	-86.66316	2018	5	28	SAMN48586264	RAB-3093
RAB-3097	247189	Nicaragua dry forest	Sauria	Scinciade	Mesoscinus	managuae	12.42856	-86.66312	2018	5	28	SAMN48586265	RAB-3097
RAB-3098	247102	Nicaragua dry forest	Ophidia	Colubridae	Leptodrymus	pulcherrimus	12.42954	-86.662	2018	5	28	SAMN48586266	RAB-3098
RAB-3099	247103	Nicaragua dry forest	Ophidia	Colubridae	Leptodrymus	pulcherrimus	12.43024	-86.6605	2018	5	28	SAMN48586267	RAB-3099
RAB-3100	248428	Nicaragua dry forest	Sauria	Gekkonidae	Hemidactylus	frenatus	12.4281	-86.66129	2018	5	29	SAMN48586268	RAB-3100
RAB-3101	247112	Nicaragua dry forest	Ophidia	Colubridae	Oxybelis	aeneus	12.38338	-86.62867	2018	5	29	SAMN48586269	RAB-3101
RAB-3102	247113	Nicaragua dry forest	Ophidia	Colubridae	Oxybelis	aeneus	12.38052	-86.63293	2018	5	29	SAMN48586270	RAB-3102
RAB-3103	247104	Nicaragua dry forest	Ophidia	Colubridae	Leptodrymus	pulcherrimus	12.38251	-86.62734	2018	5	29	SAMN48586271	RAB-3103
RAB-3106	248431	Nicaragua dry forest	Sauria	Phrynosomatidae	Sceloporus	squamosus	NA	NA	2018	5	30	SAMN48586272	RAB-3106
RAB-3107	247160	Nicaragua dry forest	Sauria	Phrynosomatidae	Sceloporus	squamosus	NA	NA	2018	5	30	SAMN48586273	RAB-3107
RAB-3108	247199	Nicaragua dry forest	Sauria	Teiidae	Aspidoscelis	deppii	NA	NA	2018	5	30	SAMN48586274	RAB-3108
RAB-3109	247200	Nicaragua dry forest	Sauria	Teiidae	Aspidoscelis	deppii	NA	NA	2018	5	30	SAMN48586275	RAB-3109
RAB-3110	247097	Nicaragua dry forest	Ophidia	Dipsadinae	Leptodeira	nigrofasciata	NA	NA	2018	5	30	SAMN48586276	RAB-3110
RAB-3111	247186	Nicaragua dry forest	Sauria	Dactyloidae	Anolis	sericeus	NA	NA	2018	5	30	SAMN48586277	RAB-3111
RAB-3112	247089	Nicaragua dry forest	Ophidia	Dipsadinae	Enulius	flavitorques	NA	NA	2018	5	30	SAMN48586278	RAB-3112
RAB-3133	247093	Nicaragua wet forest	Ophidia	Dipsadinae	Imantodes	cenchoa	10.9712	-84.3352	2018	6	2	SAMN48586279	RAB-3133
RAB-3134	248442	Nicaragua wet forest	Sauria	Teiidae	Ameiva	festiva	10.97307	-84.33369	2018	6	2	SAMN48586280	RAB-3134
RAB-3135	248409	Nicaragua wet forest	Ophidia	Dipsadinae	Sibon	nebulatus	10.97209	-84.33817	2018	6	2	SAMN48586281	RAB-3135
RAB-3136	247144	Nicaragua wet forest	Sauria	Corytophantidae	Basiliscus	plumifrons	10.97289	-84.33906	2018	6	2	SAMN48586282	RAB-3136
RAB-3137	247094	Nicaragua wet forest	Ophidia	Dipsadinae	Imantodes	cenchoa	10.97195	-84.33417	2018	6	2	SAMN48586283	RAB-3137
RAB-3138	248410	Nicaragua wet forest	Ophidia	Dipsadinae	Sibon	nebulatus	10.97162	-84.33691	2018	6	2	SAMN48586284	RAB-3138
RAB-3139	247176	Nicaragua wet forest	Sauria	Dactyloidae	Anolis	limifrons	NA	NA	2018	6	2	SAMN48586285	RAB-3139
RAB-3140	248434	Nicaragua wet forest	Sauria	Dactyloidae	Anolis	limifrons	10.97289	-84.33906	2018	6	2	SAMN48586286	RAB-3140
RAB-3141	247177	Nicaragua wet forest	Sauria	Dactyloidae	Anolis	limifrons	10.97209	-84.33817	2018	6	2	SAMN48586287	RAB-3141
RAB-3142	247178	Nicaragua wet forest	Sauria	Dactyloidae	Anolis	limifrons	10.97195	-84.33417	2018	6	2	SAMN48586288	RAB-3142
RAB-3143	247114	Nicaragua wet forest	Ophidia	Colubridae	Oxybelis	aeneus	10.97209	-84.33817	2018	6	2	SAMN48586289	RAB-3143
RAB-3144	247151	Nicaragua wet forest	Sauria	Gekkonidae	Gonatodes	albogularis	NA	NA	2018	6	2	SAMN48586290	RAB-3144
RAB-3145	247197	Nicaragua wet forest	Sauria	Teiidae	Ameiva	undulata	NA	NA	2018	6	2	SAMN48586291	RAB-3145
RAB-3146	247194	Nicaragua wet forest	Sauria	Teiidae	Ameiva	festiva	NA	NA	2018	6	2	SAMN48586292	RAB-3146
RAB-3157	NA	Nicaragua wet forest	Sauria	Dactyloidae	Anolis	biporcatus	NA	NA	2018	6	3	SAMN48586293	RAB-3157
RAB-3159	248426	Nicaragua wet forest	Sauria	Corytophantidae	Basiliscus	plumifrons	10.96862	-84.33595	2018	6	3	SAMN48586294	RAB-3159
RAB-3160	247374	Nicaragua wet forest	Ophidia	Colubridae	Chironius	grandisquamis	10.96781	-84.33599	2018	6	3	SAMN48586295	RAB-3160
RAB-3161	248436	Nicaragua wet forest	Sauria	Dactyloidae	Anolis	oxylophus	10.97255	-84.33154	2018	6	3	SAMN48586296	RAB-3161
RAB-3163	247152	Nicaragua wet forest	Sauria	Gekkonidae	Gonatodes	albogularis	10.97289	-84.33906	2018	6	3	SAMN48586297	RAB-3163
RAB-3176	247099	Nicaragua wet forest	Ophidia	Dipsadinae	Leptodeira	septentrionalis	NA	NA	2018	6	4	SAMN48586298	RAB-3176
RAB-3177	248433	Nicaragua wet forest	Sauria	Dactyloidae	Anolis	lemurinus	10.97753	-84.33649	2018	6	4	SAMN48586299	RAB-3177
RAB-3178	248403	Nicaragua wet forest	Ophidia	Dipsadinae	Ninia	sebae	10.97649	-84.33558	2018	6	4	SAMN48586300	RAB-3178
RAB-3179	247202	Nicaragua wet forest	Sauria	Xantusiidae	Lepidophyma	flavimaculatum	10.97422	-84.33645	2018	6	4	SAMN48586301	RAB-3179
RAB-3187	247086	Nicaragua wet forest	Ophidia	Colubridae	Dendrophidion	percarinatum	10.97123	-84.33222	2018	6	5	SAMN48586302	RAB-3187
RAB-3188	248404	Nicaragua wet forest	Ophidia	Dipsadinae	Nothopsis	rugosus	10.9714	-84.3329	2018	6	5	SAMN48586303	RAB-3188
RAB-3189	247115	Nicaragua wet forest	Ophidia	Colubridae	Oxybelis	aeneus	10.97119	-84.33504	2018	6	5	SAMN48586304	RAB-3189
RAB-3190	248432	Nicaragua wet forest	Sauria	Dactyloidae	Anolis	capito	NA	NA	2018	6	5	SAMN48586305	RAB-3190
RAB-3191	247106	Nicaragua wet forest	Ophidia	Dipsadinae	Mastigodryas	alternatus	10.97167	-84.33714	2018	6	5	SAMN48586306	RAB-3191
RAB-3192	247174	Nicaragua wet forest	Sauria	Dactyloidae	Anolis	lemurinus	10.97164	-84.3371	2018	6	5	SAMN48586307	RAB-3192
RAB-3193	248399	Nicaragua wet forest	Ophidia	Dipsadinae	Imantodes	cenchoa	10.97174	-84.33305	2018	6	5	SAMN48586308	RAB-3193
RAB-3194	247175	Nicaragua wet forest	Sauria	Dactyloidae	Anolis	lemurinus	NA	NA	2018	6	5	SAMN48586309	RAB-3194
RAB-3205	248437	Nicaragua wet forest	Sauria	Dactyloidae	Anolis	oxylophus	NA	NA	2018	6	6	SAMN48586310	RAB-3205
RAB-3206	247181	Nicaragua wet forest	Sauria	Dactyloidae	Anolis	quaggulus	10.97503	-84.32946	2018	6	6	SAMN48586311	RAB-3206
RAB-3207	248407	Nicaragua wet forest	Ophidia	Colubridae	Phrynonax	poecilonotus	10.97292	-84.33902	2018	6	6	SAMN48586312	RAB-3207
RAB-3208	247182	Nicaragua wet forest	Sauria	Dactyloidae	Anolis	quaggulus	10.972223	-84.33839	2018	6	6	SAMN48586313	RAB-3208
RAB-3209	247183	Nicaragua wet forest	Sauria	Dactyloidae	Anolis	quaggulus	10.97063	-84.33335	2018	6	6	SAMN48586314	RAB-3209
RAB-3210	247147	Nicaragua wet forest	Sauria	Corytophantidae	Corytophanes	cristatus	10.97362	-84.3311	2018	6	6	SAMN48586315	RAB-3210
RAB-3212	247148	Nicaragua wet forest	Sauria	Corytophantidae	Corytophanes	cristatus	10.97145	-84.33431	2018	6	6	SAMN48586316	RAB-3212
RAB-3213	247134	Nicaragua wet forest	Ophidia	Vipiridae	Bothrops	asper	10.97595	-84.33988	2018	6	7	SAMN48586317	RAB-3213
RAB-3214	248395	Nicaragua wet forest	Ophidia	Dipsadinae	Dipsas	articulata	10.97637	-84.34001	2018	6	7	SAMN48586318	RAB-3214
RAB-3215	247091	Nicaragua wet forest	Ophidia	Dipsadinae	Enulius	sclateri	10.97879	-84.33691	2018	6	7	SAMN48586319	RAB-3215
RAB-3216	247166	Nicaragua wet forest	Sauria	Dactyloidae	Anolis	biporcatus	10.97565	-84.33792	2018	6	7	SAMN48586320	RAB-3216
RAB-3224	247133	Nicaragua wet forest	Ophidia	Vipiridae	Bothriechis	schlegelii	10.97576	-84.3239	2018	6	8	SAMN48586321	RAB-3224
RAB-3225	247195	Nicaragua wet forest	Sauria	Teiidae	Ameiva	festiva	10.974	-84.33476	2018	6	8	SAMN48586322	RAB-3225
RAB-3226	247192	Nicaragua wet forest	Sauria	Scinciade	Sphenomorphus	cherriei	10.96969	-84.33254	2018	6	8	SAMN48586323	RAB-3226
RAB-3227	247100	Nicaragua wet forest	Ophidia	Dipsadinae	Leptodeira	septentrionalis	10.97418	-84.33929	2018	6	8	SAMN48586324	RAB-3227
RAB-3228	248430	Nicaragua wet forest	Sauria	Sphaerodactylidae	Sphaerodactylus	millepunctatus	10.97289	-84.33906	2018	6	8	SAMN48586325	RAB-3228
RAB-3230	247139	Nicaragua wet forest	Ophidia	Vipiridae	Porthidium	nasutum	NA	NA	2018	6	9	SAMN48586326	RAB-3230
RAB-3232	247101	Nicaragua wet forest	Ophidia	Dipsadinae	Leptodeira	septentrionalis	NA	NA	2018	6	9	SAMN48586327	RAB-3232
RAB-3233	247135	Nicaragua wet forest	Ophidia	Vipiridae	Bothrops	asper	NA	NA	2018	6	10	SAMN48586328	RAB-3233
RAB-3238	247167	Nicaragua wet forest	Sauria	Dactyloidae	Anolis	biporcatus	NA	NA	2018	6	10	SAMN48586329	RAB-3238
RAB-3239	247155	Nicaragua wet forest	Sauria	Gekkonidae	Thecadactylus	rapicauda	NA	NA	2018	6	10	SAMN48586330	RAB-3239
Sc-7069984	NA	Michigan	Ophidia	Vipiridae	Sistrurus	catenatus	42.29685	-83.662587	2016	5	28	SAMN48586331	Sc-7069984
Sc-7070025	NA	Michigan	Ophidia	Vipiridae	Sistrurus	catenatus	42.3025	-83.66163	2016	7	31	SAMN48586332	Sc-7070025
Sc-7070042	NA	Michigan	Ophidia	Vipiridae	Sistrurus	catenatus	42.30077	-83.6647	2016	7	31	SAMN48586333	Sc-7070042
Sd-14Jul17	NA	Michigan	Ophidia	Natricinae	Storeria	dekayi	NA	NA	2017	7	14	SAMN48586334	Sd-14Jul17
Sd-15A17	NA	Michigan	Ophidia	Natricinae	Storeria	dekayi	NA	NA	2017	4	15	SAMN48586335	Sd-15A17
Sd-20A17	NA	Michigan	Ophidia	Natricinae	Storeria	dekayi	NA	NA	2017	4	20	SAMN48586336	Sd-20A17
Sd-27M16	NA	Michigan	Ophidia	Natricinae	Storeria	dekayi	NA	NA	2016	5	27	SAMN48586337	Sd-27M16
So-25Jun15	NA	Michigan	Ophidia	Natricinae	Storeria	occipitomaculata	NA	NA	2015	6	25	SAMN48586338	So-25Jun15
Stde1-6-5	NA	Georgia	Ophidia	Natricinae	Storeria	dekayi	32.6487	-81.8407	2018	6	5	SAMN48586339	Stde1-6-5
Tb-7069987	NA	Michigan	Ophidia	Natricinae	Thamnophis	butleri	42.301032	83.664711	2016	5	22	SAMN48586340	Tb-7069987
Tb5-7A17	NA	Michigan	Ophidia	Natricinae	Thamnophis	butleri	NA	NA	2017	4	17	SAMN48586341	Tb5-7A17
Tb6-7A17	NA	Michigan	Ophidia	Natricinae	Thamnophis	butleri	NA	NA	2017	4	17	SAMN48586342	Tb6-7A17
Tb8-7A17	NA	Michigan	Ophidia	Natricinae	Thamnophis	butleri	NA	NA	2017	4	17	SAMN48586343	Tb8-7A17
Ts1-14Jul17	NA	Michigan	Ophidia	Natricinae	Thamnophis	sirtalis	NA	NA	2017	7	14	SAMN48586344	Ts1-14Jul17
Ts1-20A17	NA	Michigan	Ophidia	Natricinae	Thamnophis	sirtalis	NA	NA	2017	4	20	SAMN48586345	Ts1-20A17
Ts1-28M17	NA	Michigan	Ophidia	Natricinae	Thamnophis	sirtalis	NA	NA	2017	5	28	SAMN48586346	Ts1-28M17
Ts11-7A17	NA	Michigan	Ophidia	Natricinae	Thamnophis	sirtalis	NA	NA	2017	4	7	SAMN48586347	Ts11-7A17
Ts2-15A17	NA	Michigan	Ophidia	Natricinae	Thamnophis	sirtalis	NA	NA	2017	4	15	SAMN48586348	Ts2-15A17
Ts3-15A17	NA	Michigan	Ophidia	Natricinae	Thamnophis	sirtalis	NA	NA	2017	4	15	SAMN48586349	Ts3-15A17
Ts3-17A17	NA	Michigan	Ophidia	Natricinae	Thamnophis	sirtalis	NA	NA	2017	4	17	SAMN48586350	Ts3-17A17
Ts4-7A17	NA	Michigan	Ophidia	Natricinae	Thamnophis	sirtalis	NA	NA	2017	4	7	SAMN48586351	Ts4-7A17
Ts9-7A17	NA	Michigan	Ophidia	Natricinae	Thamnophis	sirtalis	NA	NA	2017	4	7	SAMN48586352	Ts9-7A17
