# Supplementary material for: Increased host diversity limits bacterial generalism but may promote microbe-microbe interactions
Source: ISME Commun. 2025 Aug 23;5(1):ycaf146. doi: 10.1093/ismeco/ycaf146 (PMC12448418; doi:10.1093/ismeco/ycaf146)
Supplement: TableS2_May_ycaf146 [file tables2_may_ycaf146.xlsx]

## Sheet: Sheet1
data	explanatory variable	outcome	all ASVS	Firmicutes	Proteobacteria
all sites	site	PERMANOVA p value	< 1x10-5	< 1x10-5	< 1x10-5
all sites	site	PERMANOVA R2	0.086	0.104	0.089
all sites	site	betadisper P value	7.079x10-7	5.64x10-5	7.921x10-4
all sites	site	betadisper F value	8.2224	5.8797	4.4766
all sites	host family	PERMANOVA p value	< 1x10-5	< 1x10-5	< 1x10-5
all sites	host family	PERMANOVA R2	0.097	0.046	0.098
all sites	host family	betadisper P value	1.172x10-6	6.895x10-5	0.001536
all sites	host family	betadisper F value	6.4807	4.8138	3.5372
all sites	interaction	PERMANOVA p value	< 1x10-5	8.00x10-4	< 1x10-5
all sites	interaction	PERMANOVA R2	0.12	0.111	0.123
all sites	interaction	betadisper P value	NA	NA	NA
all sites	interaction	betadisper F value	NA	NA	NA
no Michigan	site	PERMANOVA p value	< 1x10-5	< 1x10-5	< 1x10-5
no Michigan	site	PERMANOVA R2	0.056	0.109	0.059
no Michigan	site	betadisper P value	0.02345	1.424x10-4	0.04872
no Michigan	site	betadisper F value	2.9283	6.1873	2.4593
no Michigan	host family	PERMANOVA p value	< 1x10-5	0.001	< 1x10-5
no Michigan	host family	PERMANOVA R2	0.105	0.038	0.107
no Michigan	host family	betadisper P value	6.176x10-6	9.635x10-8	0.00146
no Michigan	host family	betadisper F value	5.8984	7.7642	3.5965
no Michigan	interaction	PERMANOVA p value	< 1x10-5	p=0.043	< 1x10-5
no Michigan	interaction	PERMANOVA R2	0.13	0.116	0.137
no Michigan	interaction	betadisper P value	NA	NA	NA
no Michigan	interaction	betadisper F value	NA	NA	NA
