# Supplementary material for: Increased host diversity limits bacterial generalism but may promote microbe-microbe interactions
Source: ISME Commun. 2025 Aug 23;5(1):ycaf146. doi: 10.1093/ismeco/ycaf146 (PMC12448418; doi:10.1093/ismeco/ycaf146)
Supplement: TableS3_May_ycaf146 [file tables3_may_ycaf146.zip › TableS3_May_ycaf146.csv]

metric	taxa	Michigan	Georgia	Nicaragua highlands	Nicaragua dry forest	Nicaragua wet forest	Peru wet forest	ANOVA p value	ANVOA F value
lineage richness per host	all	104.38	108.455	130.87	73.4	117.59	106.215	1.98E-106	157.623106
lineage richness per host	Firmicutes	9.05	10.99	26.365	10.83	11.57	9.55	1.94E-122	194.2831961
lineage richness per host	Proteobacteria	33.73	25.875	28.555	22.425	27.93	30.77	3.06E-71	91.33771733
lineage richness per site	all	1478.78	1438.15	1398.58	1021	1365.1	1200.72	1.09E-87	120.0933955
lineage richness per site	Firmicutes	88.68	182.16	401.43	382.58	328.5	189.23	1.30E-204	473.9853674
lineage richness per site	Proteobacteria	293.56	395.14	286.08	168.95	282.44	302.83	5.46E-191	414.4890234
proportion ASVs under five hosts	all	0.96926617	0.983695791	0.97636038	0.964347073	0.972953581	0.977686992	1.94E-140	241.3114835
proportion ASVs under five hosts	Firmicutes	0.953257814	0.976055153	0.996590646	0.99572225	0.997144922	0.987714958	5.86E-228	591.7396869
proportion ASVs under five hosts	Proteobacteria	0.915122623	0.971549069	0.934910248	0.875035344	0.92530537	0.943761055	2.24E-292	1052.446128
maximum prevalence	all	13.17	12.16	13.34	12.59	11.58	12.36	4.05E-66	83.10064795
maximum prevalence	Firmicutes	9.98	7.48	4.74	8.7	4.53	6.71	7.14E-206	479.8092186
maximum prevalence	Proteobacteria	13.16	12.16	13.33	12.19	10.99	10.32	1.86E-125	201.7224748
host specialization	all	0.04178515	0.658533835	-0.745511705	-0.703003633	-0.404024471	0.13507729	8.25E-193	422.0808229
host specialization	Firmicutes	-0.45655042	-0.942490883	-0.749411745	-1.149548937	-0.697705076	-0.593426756	5.37E-33	36.94661604
host specialization	Proteobacteria	0.087568053	0.666972812	-0.820340991	0.223465227	-0.126583387	0.191034505	2.87E-131	216.533613
t-test max prevalence	Proteobacteria vs. Firmictues	4.93E-58	4.63E-139	2.02E-143	8.33E-72	8.47E-98	4.73E-47	NA	NA
t-test host specialization	Proteobacteria vs. Firmictues	3.19E-26	6.00E-70	0.991595395	4.81E-63	7.97E-16	1.17E-18	NA	NA
t-test number pos vs. null	all	1.23E-50	0.11893454	3.02E-48	2.88E-38	1.08E-53	1.81E-40	2.57E-150	2.70E+02
t-test number neg vs. null	all	0.09184405	0.09759712	1.57E-06	0.24542395	2.70E-05	0.31421388	6.97E-19	20.47
t-test number pos vs. number neg	all	6.36E-51	2.89E-05	1.03E-48	1.20E-38	2.62E-54	2.52E-41	NA	NA
t-test prevalence pos pairs vs. null	all	5.27E-12	3.54E-07	6.30E-26	1.06E-07	1.03E-17	3.79E-07	NA	NA
t-test phylo. relatedness of pos pairs vs. null	all	3.40E-07	0.39981893	1.92E-08	6.71E-08	2.09E-14	4.91E-07	NA	NA
t-test phylo. relatedness of pos pairs vs. size matched ASVs	all	2.01E-32	0.0020121	0.32864958	2.73E-17	4.57E-18	8.00E-13	NA	NA
t-test phylo. relatedness of hosts vs. null	all	5.02E-07	0.14945814	0.76203339	5.88E-28	1.32E-06	0.4178912	NA	NA
t-test phylo. relatedness of hosts vs. size matched ASVs	all	0.012553	0.68274985	3.06E-06	2.79E-37	0.09397391	0.04079799	NA	NA
t-test proportion Proteobacteria pairs	all	3.18E-61	1.47E-07	2.92E-57	3.75E-61	1.81E-86	5.53E-69	NA	NA
t-test pair phylo distance vs. nn	all	9.05E-164	5.39E-32	7.03E-170	5.79E-235	0	7.70E-89	NA	NA
t-test pair phylo distance vs. full distribution	all	1.32E-62	3.05E-07	6.32E-77	9.07E-82	7.63E-104	4.70E-60	NA	NA
t-test modularity vs. null	all	2.268212e-14 7.136858e-08 2.039471e-11 1.109240e-12 8.177495e-05 1.054229e-03						NA	NA
t-test number modules vs. null	all	4.100450e-24 2.335939e-05 8.553959e-05 1.718691e-26 1.324656e-07 2.030003e-02						NA	NA
