# Supplementary material for: Increased host diversity limits bacterial generalism but may promote microbe-microbe interactions
Source: ISME Commun. 2025 Aug 23;5(1):ycaf146. doi: 10.1093/ismeco/ycaf146 (PMC12448418; doi:10.1093/ismeco/ycaf146)
Supplement: TableS4_May_ycaf146 [file tables4_may_ycaf146.zip › TableS4_May_ycaf146.csv]

metric	taxon	outcome	Michigan-Georgia	Michigan-Nicaragua highlands	Michigan-Nicaragua dry forest	Michigan-Nicaragua wet forest	Michigan-Peru wet forest	Georgia-Nicaragua highlands	Georgia-Nicaragua dry forest	Georgia-Nicaragua wet forest	Georgia-Peru wet forest	Nicaragua highlands-Nicaragua dry forest	Nicaragua highlands-Nicaragua wet forest	Nicaragua highlands-Peru wet forest	Nicaragua dry forest-Nicaragua wet forest	Nicaragua dry forest-Peru wet forest	Nicaragua wet forest-Peru wet forest
lineage richness per host	all	difference	-4.075	26.49	-30.98	13.21	1.835	22.415	-35.055	9.135	-2.24	57.47	-13.28	-24.655	44.19	32.815	-11.375
lineage richness per host	all	lower bound	-10.21984439	20.34515561	-37.12484439	7.065155608	-4.309844392	16.27015561	-41.19984439	2.990155608	-8.384844392	51.32515561	-19.42484439	-30.79984439	38.04515561	26.67015561	-17.51984439
lineage richness per host	all	upper bound	2.069844392	32.63484439	-24.83515561	19.35484439	7.979844392	28.55984439	-28.91015561	15.27984439	3.904844392	63.61484439	-7.135155608	-18.51015561	50.33484439	38.95984439	-5.230155608
lineage richness per host	all	adjusted p-value	0.405577897	4.79E-10	4.79E-10	2.23E-08	0.957050478	4.79E-10	4.79E-10	0.000355522	0.903452739	4.79E-10	1.84E-08	4.79E-10	4.79E-10	4.79E-10	2.53E-06
lineage richness per host	Firmicutes	difference	-1.94	17.315	1.78	2.52	0.5	15.375	-0.16	0.58	-1.44	15.535	-14.795	-16.815	0.74	-1.28	-2.02
lineage richness per host	Firmicutes	lower bound	-3.850576612	15.40442339	-0.130576612	0.609423388	-1.410576612	13.46442339	-2.070576612	-1.330576612	-3.350576612	13.62442339	-16.70557661	-18.72557661	-1.170576612	-3.190576612	-3.930576612
lineage richness per host	Firmicutes	upper bound	-0.029423388	19.22557661	3.690576612	4.430576612	2.410576612	17.28557661	1.750576612	2.490576612	0.470576612	17.44557661	-12.88442339	-14.90442339	2.650576612	0.630576612	-0.109423388
lineage richness per host	Firmicutes	adjusted p-value	0.044173741	4.79E-10	0.084227608	0.002456455	0.975700138	4.79E-10	0.999892626	0.953970316	0.260815054	4.79E-10	4.79E-10	4.79E-10	0.878343409	0.393628468	0.031177134
lineage richness per host	Proteobacteria	difference	7.855	-5.175	-11.305	-5.8	-2.96	2.68	-3.45	2.055	4.895	6.13	-0.625	2.215	5.505	8.345	2.84
lineage richness per host	Proteobacteria	lower bound	6.20405774	-6.82594226	-12.95594226	-7.45094226	-4.61094226	1.02905774	-5.10094226	0.40405774	3.24405774	4.47905774	-2.27594226	0.56405774	3.85405774	6.69405774	1.18905774
lineage richness per host	Proteobacteria	upper bound	9.50594226	-3.52405774	-9.65405774	-4.14905774	-1.30905774	4.33094226	-1.79905774	3.70594226	6.54594226	7.78094226	1.02594226	3.86594226	7.15594226	9.99594226	4.49094226
lineage richness per host	Proteobacteria	adjusted p-value	4.79E-10	4.79E-10	4.79E-10	4.79E-10	5.95E-06	6.24E-05	6.00E-08	0.005368958	4.79E-10	4.79E-10	0.888385321	0.00191655	4.79E-10	4.79E-10	1.67E-05
lineage richness - community	all	difference	40.63	-80.2	-457.78	-113.68	-278.06	-39.57	-417.15	-73.05	-237.43	377.58	-33.48	-197.86	344.1	179.72	-164.38
lineage richness - community	all	lower bound	-23.47867953	-144.3086795	-521.8886795	-177.7886795	-342.1686795	-103.6786795	-481.2586795	-137.1586795	-301.5386795	313.4713205	-97.58867953	-261.9686795	279.9913205	115.6113205	-228.4886795
lineage richness - community	all	upper bound	104.7386795	-16.09132047	-393.6713205	-49.57132047	-213.9513205	24.53867953	-353.0413205	-8.941320472	-173.3213205	441.6886795	30.62867953	-133.7513205	408.2086795	243.8286795	-100.2713205
lineage richness - community	all	adjusted p-value	0.458750243	0.005035623	4.79E-10	7.90E-06	4.79E-10	0.489526395	4.79E-10	0.014993113	4.79E-10	4.79E-10	0.668862586	4.79E-10	4.79E-10	4.79E-10	4.90E-10
lineage richness - community	Firmicutes	difference	-93.48	312.75	293.9	239.82	100.55	219.27	200.42	146.34	7.07	18.85	-72.93	-212.2	-54.08	-193.35	-139.27
lineage richness - community	Firmicutes	lower bound	-116.9881242	289.2418758	270.3918758	216.3118758	77.04187584	195.7618758	176.9118758	122.8318758	-16.43812416	-4.658124161	-96.43812416	-235.7081242	-77.58812416	-216.8581242	-162.7781242
lineage richness - community	Firmicutes	upper bound	-69.97187584	336.2581242	317.4081242	263.3281242	124.0581242	242.7781242	223.9281242	169.8481242	30.57812416	42.35812416	-49.42187584	-188.6918758	-30.57187584	-169.8418758	-115.7618758
lineage richness - community	Firmicutes	adjusted p-value	4.79E-10	4.79E-10	4.79E-10	4.79E-10	4.79E-10	4.79E-10	4.79E-10	4.79E-10	0.955747028	0.198659968	4.79E-10	4.79E-10	2.06E-09	4.79E-10	4.79E-10
lineage richness - community	Proteobacteria	difference	-101.58	-7.48	-124.61	-11.12	9.27	-109.06	-226.19	-112.7	-92.31	117.13	-3.64	16.75	113.49	133.88	20.39
lineage richness - community	Proteobacteria	lower bound	-115.8839458	-21.78394577	-138.9139458	-25.42394577	-5.033945772	-123.3639458	-240.4939458	-127.0039458	-106.6139458	102.8260542	-17.94394577	2.446054228	99.18605423	119.5760542	6.086054228
lineage richness - community	Proteobacteria	upper bound	-87.27605423	6.823945772	-110.3060542	3.183945772	23.57394577	-94.75605423	-211.8860542	-98.39605423	-78.00605423	131.4339458	10.66394577	31.05394577	127.7939458	148.1839458	34.69394577
lineage richness - community	Proteobacteria	adjusted p-value	4.79E-10	0.667587137	4.79E-10	0.228828856	0.432587352	4.79E-10	4.79E-10	4.79E-10	4.79E-10	4.79E-10	0.978525085	0.011137219	4.79E-10	4.79E-10	0.000738485
proportion ASVs below 5 hosts	all	difference	-0.01442962	0.00709421	-0.004919098	0.00368741	0.008420822	-0.00733541	-0.019348718	-0.01074221	-0.006008798	0.012013308	-0.0034068	0.001326612	0.008606508	0.013339919	0.004733412
proportion ASVs below 5 hosts	all	lower bound	-0.01619434	0.00532949	-0.006683817	0.00192269	0.006656102	-0.00910013	-0.021113437	-0.01250693	-0.007773518	0.010248588	-0.005171519	-0.000438108	0.006841788	0.0115752	0.002968692
proportion ASVs below 5 hosts	all	upper bound	-0.0126649	0.00885893	-0.003154378	0.00545213	0.010185541	-0.005570691	-0.017583998	-0.00897749	-0.004244079	0.013778027	-0.00164208	0.003091331	0.010371227	0.015104639	0.006498131
proportion ASVs below 5 hosts	all	adjusted p-value	4.79E-10	4.79E-10	4.79E-10	6.02E-08	4.79E-10	4.79E-10	4.79E-10	4.79E-10	4.79E-10	4.79E-10	7.59E-07	0.263575447	4.79E-10	4.79E-10	4.80E-10
proportion ASVs below 5 hosts	Firmicutes	difference	-0.022797338	0.043332832	0.042464435	0.043887108	0.034457144	0.020535493	0.019667097	0.02108977	0.011659805	0.000868396	0.000554276	-0.008875688	0.001422673	-0.008007292	-0.009429964
proportion ASVs below 5 hosts	Firmicutes	lower bound	-0.025666368	0.040463802	0.039595406	0.041018079	0.031588115	0.017666464	0.016798068	0.01822074	0.008790776	-0.002000633	-0.002314753	-0.011744717	-0.001446357	-0.010876321	-0.012298993
proportion ASVs below 5 hosts	Firmicutes	upper bound	-0.019928309	0.046201861	0.045333465	0.046756137	0.037326173	0.023404522	0.022536126	0.023958799	0.014528835	0.003737425	0.003423306	-0.006006659	0.004291702	-0.005138262	-0.006560935
proportion ASVs below 5 hosts	Firmicutes	adjusted p-value	4.79E-10	4.79E-10	4.79E-10	4.79E-10	4.79E-10	4.79E-10	4.79E-10	4.79E-10	4.79E-10	0.954537353	0.99388234	4.79E-10	0.716272	4.79E-10	4.79E-10
proportion ASVs below 5 hosts	Proteobacteria	difference	-0.056426446	0.019787625	-0.040087279	0.010182747	0.028638432	-0.036638822	-0.096513726	-0.0462437	-0.027788014	0.059874904	-0.009604878	0.008850808	0.050270026	0.068725711	0.018455686
proportion ASVs below 5 hosts	Proteobacteria	lower bound	-0.06043421	0.015779861	-0.044095043	0.006174983	0.024630669	-0.040646585	-0.100521489	-0.050251463	-0.031795777	0.05586714	-0.013612641	0.004843044	0.046262262	0.064717948	0.014447922
proportion ASVs below 5 hosts	Proteobacteria	upper bound	-0.052418683	0.023795388	-0.036079516	0.01419051	0.032646196	-0.032631058	-0.092505962	-0.042235936	-0.023780251	0.063882667	-0.005597115	0.012858571	0.054277789	0.072733475	0.022463449
proportion ASVs below 5 hosts	Proteobacteria	adjusted p-value	4.79E-10	4.79E-10	4.79E-10	4.97E-10	4.79E-10	4.79E-10	4.79E-10	4.79E-10	4.79E-10	4.79E-10	7.53E-10	8.46E-09	4.79E-10	4.79E-10	4.79E-10
number host of most prevalent ASV	all	difference	1.01	0.17	-0.58	-1.59	-0.81	1.18	0.43	-0.58	0.2	0.75	-1.76	-0.98	-1.01	-0.23	0.78
number host of most prevalent ASV	all	lower bound	0.719995043	-0.120004957	-0.870004957	-1.880004957	-1.100004957	0.889995043	0.139995043	-0.870004957	-0.090004957	0.459995043	-2.050004957	-1.270004957	-1.300004957	-0.520004957	0.489995043
number host of most prevalent ASV	all	upper bound	1.300004957	0.460004957	-0.289995043	-1.299995043	-0.519995043	1.470004957	0.720004957	-0.289995043	0.490004957	1.040004957	-1.469995043	-0.689995043	-0.719995043	0.060004957	1.070004957
number host of most prevalent ASV	all	adjusted p-value	4.79E-10	0.548291236	2.56E-07	4.79E-10	4.79E-10	4.79E-10	0.000372727	2.56E-07	0.359890193	4.86E-10	4.79E-10	4.79E-10	4.79E-10	0.209143452	4.80E-10
number host of most prevalent ASV	Firmicutes	difference	2.5	-5.24	-1.28	-5.45	-3.27	-2.74	1.22	-2.95	-0.77	-3.96	-0.21	1.97	-4.17	-1.99	2.18
number host of most prevalent ASV	Firmicutes	lower bound	2.101615097	-5.638384903	-1.678384903	-5.848384903	-3.668384903	-3.138384903	0.821615097	-3.348384903	-1.168384903	-4.358384903	-0.608384903	1.571615097	-4.568384903	-2.388384903	1.781615097
number host of most prevalent ASV	Firmicutes	upper bound	2.898384903	-4.841615097	-0.881615097	-5.051615097	-2.871615097	-2.341615097	1.618384903	-2.551615097	-0.371615097	-3.561615097	0.188384903	2.368384903	-3.771615097	-1.591615097	2.578384903
number host of most prevalent ASV	Firmicutes	adjusted p-value	4.79E-10	4.79E-10	4.79E-10	4.79E-10	4.79E-10	4.79E-10	4.79E-10	4.79E-10	7.33E-07	4.79E-10	0.659856475	4.79E-10	4.79E-10	4.79E-10	4.79E-10
number host of most prevalent ASV	Proteobacteria	difference	1	0.17	-0.97	-2.17	-2.84	1.17	0.03	-1.17	-1.84	1.14	-2.34	-3.01	-1.2	-1.87	-0.67
number host of most prevalent ASV	Proteobacteria	lower bound	0.662800964	-0.167199036	-1.307199036	-2.507199036	-3.177199036	0.832800964	-0.307199036	-1.507199036	-2.177199036	0.802800964	-2.677199036	-3.347199036	-1.537199036	-2.207199036	-1.007199036
number host of most prevalent ASV	Proteobacteria	upper bound	1.337199036	0.507199036	-0.632800964	-1.832800964	-2.502800964	1.507199036	0.367199036	-0.832800964	-1.502800964	1.477199036	-2.002800964	-2.672800964	-0.862800964	-1.532800964	-0.332800964
number host of most prevalent ASV	Proteobacteria	adjusted p-value	4.79E-10	0.701614667	4.79E-10	4.79E-10	4.79E-10	4.79E-10	0.999855286	4.79E-10	4.79E-10	4.79E-10	4.79E-10	4.79E-10	4.79E-10	4.79E-10	3.14E-07
phylogenetic host specialization	all	difference	-0.616748685	-0.787296855	-0.744788783	-0.445809622	0.09329214	-1.40404554	-1.361537468	-1.062558307	-0.523456546	-0.042508072	0.341487233	0.880588994	0.298979162	0.838080923	0.539101761
phylogenetic host specialization	all	lower bound	-0.724344754	-0.894892923	-0.852384852	-0.55340569	-0.014303929	-1.511641608	-1.469133537	-1.170154375	-0.631052614	-0.15010414	0.233891164	0.772992926	0.191383093	0.730484854	0.431505692
phylogenetic host specialization	all	upper bound	-0.509152616	-0.679700786	-0.637192714	-0.338213553	0.200888208	-1.296449471	-1.2539414	-0.954962238	-0.415860477	0.065087997	0.449083302	0.988185063	0.40657523	0.945676991	0.64669783
phylogenetic host specialization	all	adjusted p-value	4.79E-10	4.79E-10	4.79E-10	4.79E-10	0.131993331	4.79E-10	4.79E-10	4.79E-10	4.79E-10	0.869025302	4.79E-10	4.79E-10	4.79E-10	4.79E-10	4.79E-10
phylogenetic host specialization	Firmicutes	difference	0.485940463	-0.292861325	-0.692998517	-0.241154657	-0.136876337	0.193079138	-0.207058054	0.244785807	0.349064127	0.400137192	0.051706668	0.155984989	0.451843861	0.556122181	0.10427832
phylogenetic host specialization	Firmicutes	lower bound	0.320647681	-0.458154108	-0.8582913	-0.406447439	-0.302169119	0.027786355	-0.372350837	0.079493024	0.183771344	0.234844409	-0.113586114	-0.009307794	0.286551078	0.390829398	-0.061014463
phylogenetic host specialization	Firmicutes	upper bound	0.651233246	-0.127568542	-0.527705734	-0.075861874	0.028416446	0.358371921	-0.041765271	0.410078589	0.51435691	0.565429975	0.216999451	0.321277771	0.617136643	0.721414963	0.269571103
phylogenetic host specialization	Firmicutes	adjusted p-value	4.79E-10	8.06E-06	4.79E-10	0.000496693	0.169458235	0.011450378	0.004949731	0.000381025	4.17E-08	6.54E-10	0.947822792	0.077099848	4.80E-10	4.79E-10	0.464105186
phylogenetic host specialization	Proteobacteria	difference	-0.579404758	-0.907909044	0.135897173	-0.21415144	0.103466452	-1.487313802	-0.443507585	-0.793556199	-0.475938307	-1.043806217	0.693757604	1.011375496	-0.350048614	-0.032430722	0.317617892
phylogenetic host specialization	Proteobacteria	lower bound	-0.715116412	-1.043620698	0.000185519	-0.349863095	-0.032245202	-1.623025456	-0.579219239	-0.929267853	-0.611649961	-1.179517871	0.558045949	0.875663842	-0.485760268	-0.168142376	0.181906238
phylogenetic host specialization	Proteobacteria	upper bound	-0.443693104	-0.77219739	0.271608827	-0.078439786	0.239178106	-1.351602148	-0.307795931	-0.657844545	-0.340226652	-0.908094563	0.829469258	1.14708715	-0.21433696	0.103280933	0.453329546
phylogenetic host specialization	Proteobacteria	adjusted p-value	4.79E-10	4.79E-10	0.049457776	0.00011292	0.24876905	4.79E-10	4.79E-10	4.79E-10	4.79E-10	4.79E-10	4.79E-10	4.79E-10	4.87E-10	0.983779102	1.25E-09
number positive pairs	all	difference	25.32	45.21	47.23	57.58	-4.98	70.53	72.55	82.9	20.34	-2.02	12.37	-50.19	10.35	-52.21	-62.56
number positive pairs	all	lower bound	16.8914831	36.7814831	38.8014831	49.1514831	-13.4085169	62.1014831	64.1214831	74.4714831	11.9114831	-10.4485169	3.941483102	-58.6185169	1.921483102	-60.6385169	-70.9885169
number positive pairs	all	upper bound	33.7485169	53.6385169	55.6585169	66.0085169	3.448516898	78.9585169	80.9785169	91.3285169	28.7685169	6.408516898	20.7985169	-41.7614831	18.7785169	-43.7814831	-54.1314831
number positive pairs	all	adjusted p-value	4.79E-10	4.79E-10	4.79E-10	4.79E-10	0.539429897	4.79E-10	4.79E-10	4.79E-10	6.80E-10	0.983566142	0.000447489	4.79E-10	0.006364625	4.79E-10	4.79E-10
number negative pairs	all	difference	25.32	45.21	47.23	57.58	-4.98	70.53	72.55	82.9	20.34	-2.02	12.37	-50.19	10.35	-52.21	-62.56
number negative pairs	all	lower bound	16.8914831	36.7814831	38.8014831	49.1514831	-13.4085169	62.1014831	64.1214831	74.4714831	11.9114831	-10.4485169	3.941483102	-58.6185169	1.921483102	-60.6385169	-70.9885169
number negative pairs	all	upper bound	33.7485169	53.6385169	55.6585169	66.0085169	3.448516898	78.9585169	80.9785169	91.3285169	28.7685169	6.408516898	20.7985169	-41.7614831	18.7785169	-43.7814831	-54.1314831
number negative pairs	all	adjusted p-value	4.79E-10	4.79E-10	4.79E-10	4.79E-10	0.539429897	4.79E-10	4.79E-10	4.79E-10	6.80E-10	0.983566142	0.000447489	4.79E-10	0.006364625	4.79E-10	4.79E-10
