# Supplementary material for: Increased host diversity limits bacterial generalism but may promote microbe-microbe interactions
Source: ISME Commun. 2025 Aug 23;5(1):ycaf146. doi: 10.1093/ismeco/ycaf146 (PMC12448418; doi:10.1093/ismeco/ycaf146)
Supplement: TableS5_May_ycaf146 [file tables5_may_ycaf146.zip › TableS5_May_ycaf146.csv]

my species	tonini
Alopoglossus_angulatus	Alopoglossus_angulatus
Ameiva_ameiva	Ameiva_ameiva
Ameiva_festiva	Holcosus_festivus
Ameiva_undulata	Holcosus_undulatus
Anilius_scytale	Anilius_scytale
Anolis_biporcatus	Anolis_biporcatus
Anolis_capito	Anolis_capito
Anolis_carolinensis	Anolis_carolinensis
Anolis_cupreus	Anolis_cupreus
Anolis_dariensis	Anolis_cupreus
Anolis_fuscoauratus	Anolis_fuscoauratus
Anolis_lemurinus	Anolis_lemurinus
Anolis_limifrons	Anolis_limifrons
Anolis_nitens	Anolis_chrysolepis
Anolis_ortonii	Anolis_ortonii
Anolis_oxylophus	Anolis_oxylophus
Anolis_punctatus	Anolis_punctatus
Anolis_quaggulus	Anolis_quaggulus
Anolis_sagrei	Anolis_sagrei
Anolis_sericeus	Anolis_sericeus
Anolis_sp1	Anolis_limifrons
Anolis_tropidonotus	Anolis_tropidonotus
Aspidoscelis_deppii	Aspidoscelis_deppei
Aspidoscelis_motaguae	Aspidoscelis_communis		Barley et al. 2019
Atractus_elaps	Atractus_elaps
Atractus_flammigerus	Atractus_flammigerus
Atractus_sp	Atractus_flammigerus
Atropoides_indomitus	Atropoides_indomitus
Bachia_dorbignyi	Bachia_dorbignyi
Bachia_trisanale	Bachia_trisanale
Basiliscus_plumifrons	Basiliscus_plumifrons
Basiliscus_vittatus	Basiliscus_vittatus
Bothriechis_schlegelii	Bothriechis_schlegelii
Bothriopsis_bilineata	Bothrops_taeniata		Bernarde et al. 2021
Bothrops_asper	Bothrops_asper
Bothrops_brazili	Bothrops_brazili
Cercosaura_argulus	Cercosaura_argulus
Cercosaura_eigenmanni	Cercosaura_eigenmanni
Chironius_fuscus	Chironius_fuscus
Chironius_grandisquamis	Chironius_grandisquamis
Chironius_multiventris	Chironius_multiventris
Chironius_scurrulus	Chironius_scurrulus
Clelia_clelia	Clelia_clelia
Coleonyx_mitratus	Coleonyx_mitratus
Coluber_constrictor	Coluber_constrictor
Conophis_lineatus	Conophis_lineatus
Corallus_hortulanus	Corallus_hortulanus
Corytophanes_cristatus	Corytophanes_cristatus
Crotalus_adamanteus	Crotalus_adamanteus
Crotalus_horridus	Crotalus_horridus
Dendrophidion_dendrophis	Dendrophidion_dendrophis
Dendrophidion_percarinatum	Dendrophidion_percarinatum
Diadophis_punctatus	Diadophis_punctatus
Dipsas_articulata	Dipsas_articulata
Dipsas_catesbyi	Dipsas_catesbyi
Drepanoides_anomalus	Drepanoides_anomalus
Drymarchon_melanurus	Drymarchon_corais
Drymobius_rhombifer	Drymobius_rhombifer
Drymoluber_dichrous	Drymoluber_dichrous
Enulius_flavitorques	Xenodon_merremi		Zaher et al. 2009, Myers 2014
Enulius_sclateri	Xenodon_merremi
Epicrates_cenchria	Epicrates_cenchria
Erythrolamprus_sp	Erythrolamprus_reginae		co-occurs
Gonatodes_albogularis	Gonatodes_albogularis
Gonatodes_hasemani	Gonatodes_hasemani
Gonatodes_humeralis	Gonatodes_humeralis
Gymnopthalmus_speciosus	Gymnophthalmus_speciosus
Helicops_angulatus	Helicops_angulatus
Heterodon_nasicus	Heterodon_nasicus
Imantodes_cenchoa	Imantodes_cenchoa
Imantodes_chenchoa	Imantodes_cenchoa
Imantodes_lentiferus	Imantodes_lentiferus
Iphisa_elegans	Iphisa_elegans
Kentropyx_pelviceps	Kentropyx_pelviceps
Lampropeltis_abnorma	Lampropeltis_abnorma
Lampropeltis_getula	Lampropeltis_getula
Lepidophyma_flavimaculatum	Lepidophyma_flavimaculatum
Leptodeira_annulata	Leptodeira_annulata
Leptodeira_nigrofasciata	Leptodeira_nigrofasciata
Leptodeira_rhombifera	Leptodeira_annulata		Barrio-Amoros et al. 2019
Leptodeira_septentrionalis	Leptodeira_septentrionalis
Leptodrymus_pulcherrimus	Leptodrymus_pulcherrimus
Leptophis _ahaetulla	Leptophis_ahaetulla
Masticophis_flagellum	Coluber_flagellum
Mastigodryas_alternatus	Mastigodryas_melanolomus		Montingelli et al. 2019
Mesaspis_moreletti	Mesaspis_gadovii
Mesoscinus_managuae	Mesoscincus_managuae
Micrurus_annelatus	Micrurus_corallinus		Slowinski 1995
Micrurus_nigrocinctus	Micrurus_fulvius		Jowers et al. 2019
Micrurus_surinamensis	Micrurus_surinamensis
Nerodia_fasciata	Nerodia_fasciata
Nerodia_sipedon	Nerodia_sipedon
Nerodia_taxispilota	Nerodia_taxispilota
Ninia_maculata	Ninia_atrata
Ninia_sebae	Ninia_atrata
Ninia_sebai	Ninia_atrata
Nothopsis_rugosus	Nothopsis_rugosus
Opheodrys_aestivus	Opheodrys_aestivus
Opheodrys_ventralis	Opheodrys_vernalis
Oxybelis_aeneus	Oxybelis_aeneus
Oxybelis_fulgidus	Oxybelis_fulgidus
Oxyrhopus_formosus	Oxyrhopus_formosus
Oxyrhopus_melanogenys	Oxyrhopus_melanogenys
Pantherophis_alleghaniensis	Pantherophis_alleghaniensis
Pantherophis_guttatus	Pantherophis_guttatus
Phrynonax_poecilonotus	Pseustes_poecilonotus
Pituophis_catenifer	Pituophis_catenifer
Plestiodon_inexpectatus	Plestiodon_inexpectatus
Plica_plica	Plica_plica
Plica_umbra	Plica_umbra
Porthidium_nasutum	Porthidium_nasutum
Ptychoglossus_brevifrontalis	Ptychoglossus_brevifrontalis
Rhadinaea_kinkelini	Rhadinaea_flavilata
Rhinobothryum_bovalli	Rhinobothryum_lentiginosum
Rhinochylus_lecontei	Rhinocheilus_lecontei
Salvadora_hexalepis	Salvadora_hexalepis
Scaphiodontophis_annulatus	Scaphiodontophis_annulatus
Sceloporus_malachiticus	Sceloporus_malachiticus
Sceloporus_squamosus	Sceloporus_squamosus
Sceloporus_variabilis	Sceloporus_variabilis
Sibon_nebulatus	Sibon_nebulatus
Siphlopis_cervinus	Siphlophis_cervinus
Siphlopis_compressus	Siphlophis_compressus
Sistrurus_catenatus	Sistrurus_catenatus
Sphaerodactylus_millepunctatus	Sphaerodactylus_millepunctatus
Sphenomorphus_cherriei	Scincella_cherriei
Spilotes_pullatus	Spilotes_pullatus
Stenorrhina_degenharti	Stenorrhina_freminvillei
Storeria_dekayi	Storeria_dekayi
Storeria_occipitomaculata	Storeria_occipitomaculata
Taeniophallus_occipitalis	Taeniophallus_affinis
Tantilla_melanocephala	Tantilla_vermiformis		Jowers et al. 2020
Thamnophis_butleri	Thamnophis_butleri
Thamnophis_sirtalis	Thamnophis_sirtalis
Thecadactylus_rapicauda	Thecadactylus_rapicauda
Thecadactylus_solimoensis	Thecadactylus_solimoensis
Trimorphodon_quadruplex	Trimorphodon_biscutatus		Devitt 2003
Typhlops_reticulatus	Amerotyphlops_reticulatus
Urosaurs_ornatus	Urosaurus_ornatus
Uta_stansburiana	Uta_stansburiana
Xenopholis_scalaris	Xenopholis_scalaris
